# Supplementary material for: Hidden in the dark: A new record and species of cave-dwelling Palaumysis (Crustacea, Mysidacea) from Sipadan Turtle Tomb, Malaysia, with identification keys to world species
Source: Zookeys. 2026 Jul 8;1284:205–15. doi: 10.3897/zookeys.1284.192633 (PMC13373580; doi:10.3897/zookeys.1284.192633)
Supplement: XML Treatment for Palaumysis jetama [file zookeys.1284.192633-treatment2.xml]

<!DOCTYPE tp:taxon-treatment
  PUBLIC "-//TaxonX//DTD Taxonomic Treatment Publishing DTD v0 20100105//EN" "tax-treatment-NSO.dtd">
<tp:taxon-treatment xmlns:tp="http://www.plazi.org/taxpub"><tp:treatment-meta><kwd-group><label>Taxon classification</label><kwd>
                <named-content content-type="kingdom">Animalia</named-content>
              </kwd><kwd>
                <named-content content-type="order">Mysida</named-content>
              </kwd><kwd>
                <named-content content-type="family">Mysidae</named-content>
              </kwd></kwd-group><mixed-citation publication-type="journal"><person-group><name><surname>Azman</surname><given-names>Abdul-Rahim</given-names></name><name><surname>Sawamoto</surname><given-names>Shozo</given-names></name><name><surname>Ahmad-Zaki</surname><given-names>Abu-Bakar</given-names></name></person-group><article-title>Hidden in the dark: A new record and species of cave-dwelling <italic><tp:taxon-name><tp:taxon-name-part taxon-name-part-type="genus" reg="Palaumysis">Palaumysis</tp:taxon-name-part></tp:taxon-name></italic> (<tp:taxon-name><tp:taxon-name-part taxon-name-part-type="subphylum" reg="Crustacea">Crustacea</tp:taxon-name-part></tp:taxon-name>, <tp:taxon-name><tp:taxon-name-part taxon-name-part-type="order" reg="Mysidacea">Mysidacea</tp:taxon-name-part></tp:taxon-name>) from Sipadan Turtle Tomb, Malaysia, with identification keys to world species</article-title><source>Zookeys</source><day>08</day><month>07</month><year>2026</year><volume>1284</volume><fpage>205</fpage><lpage>215</lpage><pub-id pub-id-type="doi">10.3897/zookeys.1284.192633</pub-id></mixed-citation></tp:treatment-meta><tp:nomenclature><tp:taxon-name><object-id xmlns:xlink="http://www.w3.org/1999/xlink" content-type="arpha" xlink:type="simple">E554878B-BDF7-5D31-98E8-CF69A8E9892C</object-id>
                    		<tp:taxon-name-part taxon-name-part-type="genus" reg="Palaumysis">Palaumysis</tp:taxon-name-part> <tp:taxon-name-part taxon-name-part-type="species" reg="jetama">jetama</tp:taxon-name-part>
                    	
                    		<object-id xmlns:xlink="http://www.w3.org/1999/xlink" content-type="zoobank" xlink:type="simple">https://zoobank.org/28A27A9F-F8B0-4491-A93A-4FA84EB19F31</object-id>
                    	</tp:taxon-name><tp:taxon-status xmlns:xlink="http://www.w3.org/1999/xlink" xlink:type="simple">sp. nov.</tp:taxon-status><xref ref-type="fig" rid="F3">Figs 3</xref><xref ref-type="fig" rid="F4">, 4</xref><xref ref-type="fig" rid="F5">, 5</xref></tp:nomenclature><tp:treatment-sec sec-type="Type material"><title>Type material.</title><p><bold>Holotype</bold>, • adult male (<abbrev xmlns:xlink="http://www.w3.org/1999/xlink" xlink:title="body length" xlink:type="simple">BL</abbrev>. 2.52 mm, <abbrev xmlns:xlink="http://www.w3.org/1999/xlink" content-type="institution" xlink:title="Universiti Kebangsaan Malaysia Muzium Zoologi, Malaysia" xlink:type="simple">UKMMZ</abbrev>-1623); <bold>Allotype</bold>, • ovigerous female (<abbrev xmlns:xlink="http://www.w3.org/1999/xlink" xlink:title="body length" xlink:type="simple">BL</abbrev>. 2.88 mm, <abbrev xmlns:xlink="http://www.w3.org/1999/xlink" content-type="institution" xlink:title="Universiti Kebangsaan Malaysia Muzium Zoologi, Malaysia" xlink:type="simple">UKMMZ</abbrev>-1624); <bold>Paratypes</bold>, • seven males (<abbrev xmlns:xlink="http://www.w3.org/1999/xlink" xlink:title="body length" xlink:type="simple">BL</abbrev>. 2.52–2.70 mm), seven females (<abbrev xmlns:xlink="http://www.w3.org/1999/xlink" xlink:title="body length" xlink:type="simple">BL</abbrev>. 2.53–2.65 mm) (<abbrev xmlns:xlink="http://www.w3.org/1999/xlink" content-type="institution" xlink:title="Universiti Kebangsaan Malaysia Muzium Zoologi, Malaysia" xlink:type="simple">UKMMZ</abbrev>-1625); five females (<abbrev xmlns:xlink="http://www.w3.org/1999/xlink" xlink:title="body length" xlink:type="simple">BL</abbrev>. 2.61–2.85 mm, <abbrev xmlns:xlink="http://www.w3.org/1999/xlink" content-type="institution" xlink:title="Universiti Kebangsaan Malaysia Muzium Zoologi, Malaysia" xlink:type="simple">UKMMZ</abbrev>-1626); ten males, five females (<abbrev xmlns:xlink="http://www.w3.org/1999/xlink" content-type="institution" xlink:title="National Museum of Nature and Science, Japan" xlink:type="simple">NSMT</abbrev>-Cr 33264), Turtle Tomb, Sipadan Island, Sabah, Malaysia, <named-content xmlns:xlink="http://www.w3.org/1999/xlink" content-type="dwc:verbatimCoordinates" xlink:type="simple">4°07'04.8"N, 118°37'41.0"E</named-content>, SCUBA diving, 9 September 2025, 22 m depth, collectors: Azman B.A.R. and Ahmad-Zaki A.B.</p></tp:treatment-sec><tp:treatment-sec sec-type="Type locality"><title>Type locality.</title><p>Turtle Tomb of Sipadan Island, Sabah, Malaysia (<named-content xmlns:xlink="http://www.w3.org/1999/xlink" content-type="dwc:verbatimCoordinates" xlink:type="simple">4°07'04.8"N, 118°37'41.0"E</named-content>), manual collection using 50 ml polypropylene conical centrifuge tube, depth ~ 20 m.</p></tp:treatment-sec><tp:treatment-sec sec-type="Diagnosis"><title>Diagnosis.</title><p>Adult body length not exceeding 3 mm. Carapace reduced, leaving the last five thoracic somites exposed. Eyes well developed, with globular cornea. Antennular peduncle with third segment robust and longest; base of outer flagellum bearing three to five sensory setae. Inner flagellum very short, composed of two to five articles; male lobe undeveloped. Antennal scale vestigial to rudimentary. Labrum evenly convex anteriorly, lacking frontal process or spine. Thoracic endopods 3–8 rather stout; carpo-propodi unsegmented and shorter than meri. Male pleopods rudimentary and unsegmented; pleopod 1 bearing a long procurved distal seta, pleopod 4 terminating in a strong spine. Female pleopods tiny and unsegmented. Marsupium composed of two pairs of rudimentary oostegites. Telson entire, subtriangular, armed apically with a pair of articulated or non-articulated spines, and lacking plumose setae on all margins. Exopod of uropod shorter than endopod, armed laterally with a few setae on posterior half.</p></tp:treatment-sec><tp:treatment-sec sec-type="Description"><title>Description.</title><p><bold>Male. <italic>Head and cephalic appendage</italic></bold>. Body pale white and translucent with reddish body parts (Fig. <xref ref-type="fig" rid="F3">3</xref>); cornea bright orange to brownish-red (Fig. <xref ref-type="fig" rid="F3">3</xref>). Carapace (Fig. <xref ref-type="fig" rid="F4">4A, F</xref>) reduced in size, dorsal and lateral carapace folds weakly developed; frontal margin anteriorly produced into a subtriangular rostrum with a rounded apex; lateral margin of rostrum uniformly concave; posterior margin truncate, exposing five or six thoracic somites in dorsally; posterolateral part of the carapace with a narrow but distinct free lobe, resulting in a subquadrate posteroventral corner; cervical sulcus distinct; and anterolateral corner of the carapace acutely pointed (Fig. <xref ref-type="fig" rid="F4">4B</xref>).</p><fig id="F3" position="float" orientation="portrait"><object-id xmlns:xlink="http://www.w3.org/1999/xlink" content-type="doi" xlink:type="simple">10.3897/zookeys.1284.192633.figure3</object-id><object-id xmlns:xlink="http://www.w3.org/1999/xlink" content-type="arpha" xlink:type="simple">AEAF5C88-CB5C-5F06-B015-EA91CDEF456D</object-id><label>Figure 3.</label><caption><p><italic><tp:taxon-name><tp:taxon-name-part taxon-name-part-type="genus" reg="Palaumysis">Palaumysis</tp:taxon-name-part> <tp:taxon-name-part taxon-name-part-type="species" reg="jetama">jetama</tp:taxon-name-part></tp:taxon-name></italic> sp. nov. (freshly fixed). <bold>A</bold>. Lateral view of the holotype (<abbrev xmlns:xlink="http://www.w3.org/1999/xlink" xlink:title="body length" xlink:type="simple">BL</abbrev>. 2.52 mm, <abbrev xmlns:xlink="http://www.w3.org/1999/xlink" content-type="institution" xlink:title="Universiti Kebangsaan Malaysia Muzium Zoologi, Malaysia" xlink:type="simple">UKMMZ</abbrev>-1632); <bold>B</bold>. Lateral view of allotype (<abbrev xmlns:xlink="http://www.w3.org/1999/xlink" xlink:title="body length" xlink:type="simple">BL</abbrev>. 2.88 mm, <abbrev xmlns:xlink="http://www.w3.org/1999/xlink" content-type="institution" xlink:title="Universiti Kebangsaan Malaysia Muzium Zoologi, Malaysia" xlink:type="simple">UKMMZ</abbrev>-1624), Turtle Tomb, Sipadan Island, Sabah, Malaysia.</p></caption><graphic xmlns:xlink="http://www.w3.org/1999/xlink" xlink:href="zookeys-1284-205_article-192633__-g003.jpg" id="oo_1711228.jpg" position="float" orientation="portrait" xlink:type="simple"><uri content-type="original_file" xlink:type="simple">https://binary.pensoft.net/fig/1711228</uri></graphic></fig><fig id="F4" position="float" orientation="portrait"><object-id xmlns:xlink="http://www.w3.org/1999/xlink" content-type="doi" xlink:type="simple">10.3897/zookeys.1284.192633.figure4</object-id><object-id xmlns:xlink="http://www.w3.org/1999/xlink" content-type="arpha" xlink:type="simple">C1CD1052-FCCA-5E06-B568-52921A021113</object-id><label>Figure 4.</label><caption><p><italic><tp:taxon-name><tp:taxon-name-part taxon-name-part-type="genus" reg="Palaumysis">Palaumysis</tp:taxon-name-part> <tp:taxon-name-part taxon-name-part-type="species" reg="jetama">jetama</tp:taxon-name-part></tp:taxon-name></italic> sp. nov., holotype, male, 2.52 mm, <abbrev xmlns:xlink="http://www.w3.org/1999/xlink" content-type="institution" xlink:title="Universiti Kebangsaan Malaysia Muzium Zoologi, Malaysia" xlink:type="simple">UKMMZ</abbrev>-1632. Turtle Tomb, Sipadan Island, Sabah, Malaysia. <bold>A</bold>. Habitus, male; <bold>B</bold>. Dorsal view of anterior part of cephalon; <bold>C</bold>. Right 1<sup>st</sup> thoracic endopod, external; <bold>D</bold>. Ventral view of left antenna; <bold>E</bold>. Right 4<sup>th</sup> male pleopod; <bold>F</bold>. Lateral view of thorax; <bold>G</bold>. Right maxilla; <bold>H</bold>. Lateral view of posterior end of abdomen. Scale bars: 0.1 mm (<bold>C, D, E, G</bold>); 0.2 mm (<bold>B, F, H</bold>); 0.25 mm (<bold>A</bold>).</p></caption><graphic xmlns:xlink="http://www.w3.org/1999/xlink" xlink:href="zookeys-1284-205_article-192633__-g004.jpg" id="oo_1711229.jpg" position="float" orientation="portrait" xlink:type="simple"><uri content-type="original_file" xlink:type="simple">https://binary.pensoft.net/fig/1711229</uri></graphic></fig><p><bold><italic>Eye</italic></bold> (Fig. <xref ref-type="fig" rid="F4">4A, B, F</xref>) large, cornea globular, well pigmented. Antennule peduncle (Fig. <xref ref-type="fig" rid="F5">5A</xref>) with three segments; the basal segment is the longest, about 1.3 times as long as the median segment along mesial margin, unarmed; the median segment is the shortest with a ventral short lobe on subterminal position, unarmed; the terminal segment is slightly shorter than the first/basal segment, armed with long seta at distomesial corner and short seta at distolateral corner; outer flagellum long, bearing 10 sensory setae at proximal inner part; inner flagellum short, 5-segmented. Antenna (Fig. <xref ref-type="fig" rid="F4">4D</xref>) scale rudimentary, with three apical setae (two medium size and one short) and one short seta along lateral margin. Maxilla (Fig. <xref ref-type="fig" rid="F4">4G</xref>) as illustrated. First thoracic endopod as illustrated (Fig. <xref ref-type="fig" rid="F4">4C</xref>). Thoracic limbs well developed and similar in shape. Second thoracic endopod with robust basis; subquadrate preischium; ischium is more than half the length of merus, armed with fine setae; merus longest with setae along outer margin; carpopropodus slightly shorter than merus with setae along both margins; dactylus is more than half the length of carpopropodus with long and mid-length setae distally (Fig. <xref ref-type="fig" rid="F5">5E</xref>). Sixth thoracic endopod generally similar in shape with 2<sup>nd</sup> thoracic but with plumose setae on outer margins of basis and preischium; preischium triangular; and ischium is half the length of merus (Fig. <xref ref-type="fig" rid="F5">5F</xref>).</p><fig id="F5" position="float" orientation="portrait"><object-id xmlns:xlink="http://www.w3.org/1999/xlink" content-type="doi" xlink:type="simple">10.3897/zookeys.1284.192633.figure5</object-id><object-id xmlns:xlink="http://www.w3.org/1999/xlink" content-type="arpha" xlink:type="simple">AA1577D7-320D-5472-B235-891FE740BA2C</object-id><label>Figure 5.</label><caption><p><italic><tp:taxon-name><tp:taxon-name-part taxon-name-part-type="genus" reg="Palaumysis">Palaumysis</tp:taxon-name-part> <tp:taxon-name-part taxon-name-part-type="species" reg="jetama">jetama</tp:taxon-name-part></tp:taxon-name></italic> sp. nov., paratype, female, 2.88 mm, <abbrev xmlns:xlink="http://www.w3.org/1999/xlink" content-type="institution" xlink:title="Universiti Kebangsaan Malaysia Muzium Zoologi, Malaysia" xlink:type="simple">UKMMZ</abbrev>-1624, Turtle Tomb, Sipadan Island, Sabah, Malaysia. <bold>A</bold>. Dorso-lateral view of left antennule; <bold>B</bold>. Female abdominal somites with enlarged 4<sup>th</sup> pleopod; <bold>C</bold>. Habitus, female; <bold>D</bold>. Dorsal view of 6<sup>th</sup> abdominal somite, telon and uropods; <bold>E</bold>. Left 3<sup>rd</sup> thoracic limb 2; <bold>F</bold>. Left 8<sup>th</sup> thoracic limb 6. Scale bars: 0.1 mm (<bold>A, B, E, F</bold>); 0.2 mm (<bold>D</bold>); 0.25 mm (<bold>C</bold>).</p></caption><graphic xmlns:xlink="http://www.w3.org/1999/xlink" xlink:href="zookeys-1284-205_article-192633__-g005.jpg" id="oo_1711230.jpg" position="float" orientation="portrait" xlink:type="simple"><uri content-type="original_file" xlink:type="simple">https://binary.pensoft.net/fig/1711230</uri></graphic></fig><p><bold><italic>Pleon</italic></bold> (Fig. <xref ref-type="fig" rid="F4">4A, H</xref>) slightly depressed dorsoventrally; first to fifth somites gradually increasing in length posteriorly, sixth somite longest, about 2 times as long as fifth one.</p><p><bold><italic>Pleopods in male</italic></bold> (Fig. <xref ref-type="fig" rid="F4">4A</xref>) second, third and fifth pleopods similar in general shape; fourth pleopod (Fig. <xref ref-type="fig" rid="F4">4E</xref>) terminating into strong spine, extending beyond midlength of sixth somite, bearing rows of short setules near midlength, articulation between pleopodal plate and terminal spine indistinct.</p><p><bold><italic>Uropod</italic></bold> (Figs <xref ref-type="fig" rid="F4">4H</xref>, <xref ref-type="fig" rid="F5">5D</xref>) extending distinctly beyond end of telson. Exopod of uropod narrow, truncate distally, lateral margin without seta, distal margins armed with numerous long setae (Fig. <xref ref-type="fig" rid="F5">5D</xref>). Endopod of uropod narrow, distinctly longer than exopod, armed with numerous long setae on lateral and mesial margins; sutures strongly developed, giving an almost segmented appearance; statocyst present (Fig. <xref ref-type="fig" rid="F5">5D</xref>). Telson (Fig. <xref ref-type="fig" rid="F5">5D</xref>) subtriangular, width distinctly longer than length, armed with two distal spines.</p><p><bold>Female</bold>. Similar to male, except for the following differences: body stouter and more robust in lateral view (Fig. <xref ref-type="fig" rid="F3">3</xref>), due to the presence of a well-developed marsupium; thoracic region deeper and broader than in male; brood pouch conspicuous, occupying much of the ventrolateral thoracic region. Antennules, antennae, eyes, and abdominal somites generally as in male; pleopod 4 (Fig. <xref ref-type="fig" rid="F5">5B</xref>) rudimentary, short, unsegmented, bearing three to four short distal setae; not extending beyond the posterior margin of the somite.</p></tp:treatment-sec><tp:treatment-sec sec-type="Etymology"><title>Etymology.</title><p>The species epithet <italic>jetama</italic> is dedicated to Jetama Sdn. Bhd., in recognition of the company’s support and contribution to this research. Their funding was instrumental in facilitating the fieldwork component of the study and enabling the discovery and documentation of this species.</p></tp:treatment-sec><tp:treatment-sec sec-type="Distribution"><title>Distribution.</title><p>This species is known only from Turtle Tomb of Sipadan Island, Sabah, Malaysia.</p></tp:treatment-sec><tp:treatment-sec sec-type="Remarks"><title>Remarks.</title><p><italic><tp:taxon-name><tp:taxon-name-part taxon-name-part-type="genus" reg="Palaumysis">Palaumysis</tp:taxon-name-part> <tp:taxon-name-part taxon-name-part-type="species" reg="jetama">jetama</tp:taxon-name-part></tp:taxon-name></italic> sp. nov., is readily distinguished from all currently known congeners by a unique combination of body size and antennular morphology. Adults exceed 2.5 mm in total length, placing the species among the larger members of the genus. Within this size class, <italic><tp:taxon-name><tp:taxon-name-part taxon-name-part-type="genus" reg="Palaumysis">P.</tp:taxon-name-part> <tp:taxon-name-part taxon-name-part-type="species" reg="jetama">jetama</tp:taxon-name-part></tp:taxon-name></italic> sp. nov. differs clearly from <italic><tp:taxon-name><tp:taxon-name-part taxon-name-part-type="genus" reg="Palaumysis">P.</tp:taxon-name-part> <tp:taxon-name-part taxon-name-part-type="species" reg="bahamensis">bahamensis</tp:taxon-name-part></tp:taxon-name></italic> Pesce &amp; Iliffe, 2002 in possessing a 5-segmented inner flagellum of the antennule rather than a 2-segmented flagellum with an extremely elongate distal article.</p><p>The new species further differs from the smaller congeners <italic><tp:taxon-name><tp:taxon-name-part taxon-name-part-type="genus" reg="Palaumysis">P.</tp:taxon-name-part> <tp:taxon-name-part taxon-name-part-type="species" reg="simonae">simonae</tp:taxon-name-part></tp:taxon-name></italic> Băcescu &amp; Iliffe, 1986, <italic><tp:taxon-name><tp:taxon-name-part taxon-name-part-type="genus" reg="Palaumysis">P.</tp:taxon-name-part> <tp:taxon-name-part taxon-name-part-type="species" reg="pilifera">pilifera</tp:taxon-name-part></tp:taxon-name></italic> Hanamura &amp; Kase, 2003, and <italic><tp:taxon-name><tp:taxon-name-part taxon-name-part-type="genus" reg="Palaumysis">P.</tp:taxon-name-part> <tp:taxon-name-part taxon-name-part-type="species" reg="philippinensis">philippinensis</tp:taxon-name-part></tp:taxon-name></italic> Hanamura &amp; Kase, 2002 by its larger adult size (&gt; 2.5 mm versus &lt; 2.5 mm). It is additionally separable from <italic><tp:taxon-name><tp:taxon-name-part taxon-name-part-type="genus" reg="Palaumysis">P.</tp:taxon-name-part> <tp:taxon-name-part taxon-name-part-type="species" reg="pilifera">pilifera</tp:taxon-name-part></tp:taxon-name></italic> by the absence of fine hairs on the male fourth pleopod in <italic><tp:taxon-name><tp:taxon-name-part taxon-name-part-type="genus" reg="Palaumysis">P.</tp:taxon-name-part> <tp:taxon-name-part taxon-name-part-type="species" reg="jetama">jetama</tp:taxon-name-part></tp:taxon-name></italic> sp. nov. <italic><tp:taxon-name><tp:taxon-name-part taxon-name-part-type="genus" reg="Palaumysis">Palaumysis</tp:taxon-name-part> <tp:taxon-name-part taxon-name-part-type="species" reg="simonae">simonae</tp:taxon-name-part></tp:taxon-name></italic> differs in having a naked antennal scale, whereas <italic><tp:taxon-name><tp:taxon-name-part taxon-name-part-type="genus" reg="Palaumysis">P.</tp:taxon-name-part> <tp:taxon-name-part taxon-name-part-type="species" reg="philippinensis">philippinensis</tp:taxon-name-part></tp:taxon-name></italic> bears a terminal seta and several short lateral setae on the antennal scale, characters not observed in the new species.</p><p>Among the described congeners, <italic><tp:taxon-name><tp:taxon-name-part taxon-name-part-type="genus" reg="Palaumysis">Palaumysis</tp:taxon-name-part> <tp:taxon-name-part taxon-name-part-type="species" reg="jetama">jetama</tp:taxon-name-part></tp:taxon-name></italic> sp. nov. most closely resembles <italic><tp:taxon-name><tp:taxon-name-part taxon-name-part-type="genus" reg="Palaumysis">P.</tp:taxon-name-part> <tp:taxon-name-part taxon-name-part-type="species" reg="philippinensis">philippinensis</tp:taxon-name-part></tp:taxon-name></italic>. However, adult specimens of the new species differ from <italic><tp:taxon-name><tp:taxon-name-part taxon-name-part-type="genus" reg="Palaumysis">P.</tp:taxon-name-part> <tp:taxon-name-part taxon-name-part-type="species" reg="philippinensis">philippinensis</tp:taxon-name-part></tp:taxon-name></italic> by at least three characters: the length ratio of segments 1 and 2 of antennal scale (2:1 in <italic><tp:taxon-name><tp:taxon-name-part taxon-name-part-type="genus" reg="Palaumysis">P.</tp:taxon-name-part> <tp:taxon-name-part taxon-name-part-type="species" reg="jetama">jetama</tp:taxon-name-part></tp:taxon-name></italic> versus 1:4 in <italic><tp:taxon-name><tp:taxon-name-part taxon-name-part-type="genus" reg="Palaumysis">P.</tp:taxon-name-part> <tp:taxon-name-part taxon-name-part-type="species" reg="philippinensis">philippinensis</tp:taxon-name-part></tp:taxon-name></italic>); the thoracic exopods have more than 10 segments in <italic><tp:taxon-name><tp:taxon-name-part taxon-name-part-type="genus" reg="Palaumysis">P.</tp:taxon-name-part> <tp:taxon-name-part taxon-name-part-type="species" reg="jetama">jetama</tp:taxon-name-part></tp:taxon-name></italic> versus fewer than 7 in <italic><tp:taxon-name><tp:taxon-name-part taxon-name-part-type="genus" reg="Palaumysis">P.</tp:taxon-name-part> <tp:taxon-name-part taxon-name-part-type="species" reg="philippinensis">philippinensis</tp:taxon-name-part></tp:taxon-name></italic>); and the telson is broader than long in <italic><tp:taxon-name><tp:taxon-name-part taxon-name-part-type="genus" reg="Palaumysis">P.</tp:taxon-name-part> <tp:taxon-name-part taxon-name-part-type="species" reg="jetama">jetama</tp:taxon-name-part></tp:taxon-name></italic> versus longer than broad in <italic><tp:taxon-name><tp:taxon-name-part taxon-name-part-type="genus" reg="Palaumysis">P.</tp:taxon-name-part> <tp:taxon-name-part taxon-name-part-type="species" reg="philippinensis">philippinensis</tp:taxon-name-part></tp:taxon-name></italic>.</p><p>The discovery of <italic><tp:taxon-name><tp:taxon-name-part taxon-name-part-type="genus" reg="Palaumysis">P.</tp:taxon-name-part> <tp:taxon-name-part taxon-name-part-type="species" reg="jetama">jetama</tp:taxon-name-part></tp:taxon-name></italic> sp. nov. extends the known distribution of <italic><tp:taxon-name><tp:taxon-name-part taxon-name-part-type="genus" reg="Palaumysis">Palaumysis</tp:taxon-name-part></tp:taxon-name></italic> to Malaysian Borneo and adds a new record for the central Indo-West Pacific. With species now known from Palau, Japan, the Philippines, the Bahamas, and Malaysia, the genus shows a disjunct circumtropical distribution associated with marine cave habitats. This pattern is consistent with the broader biogeographic significance of marine caves as refugia for relictual crustacean lineages, although the historical processes underlying the present distribution of <italic><tp:taxon-name><tp:taxon-name-part taxon-name-part-type="genus" reg="Palaumysis">Palaumysis</tp:taxon-name-part></tp:taxon-name></italic> remain to be tested.</p></tp:treatment-sec></tp:taxon-treatment>
